# Supplementary material for: Elucidating the Functions of Non-Coding RNAs from the Perspective of RNA Modifications
Source: Noncoding RNA. 2021 May 11;7(2):31. doi: 10.3390/ncrna7020031 (PMC8163165; doi:10.3390/ncrna7020031)
Supplement: Supplementary file 1 [file ncrna-07-00031-s001.zip]

Archive with 1 entries (1 files):
- ncrna-1188084-supplementary.xlsx
