# Supplementary material for: Elucidating the Functions of Non-Coding RNAs from the Perspective of RNA Modifications
Source: Noncoding RNA. 2021 May 11;7(2):31. doi: 10.3390/ncrna7020031 (PMC8163165; doi:10.3390/ncrna7020031)
Supplement: Supplementary file 1 [file ncrna-07-00031-s001.zip › ncrna-1188084-supplementary.xlsx]

## Sheet: Supplementary_Table_S1
Ensembl Gene ID	Gene Symbol	Biotype	logFC	PValue	FDR	CPM (shCtrl.1)	CPM (shCtrl.2)	CPM (shCtrl.3)	CPM (shMETTL3.1)	CPM (shMETTL3.2)	CPM (shMETTL3.3)
ENSG00000204983	PRSS1	protein_coding	7.30827	5.70422e-06	0.0130547	0	0	0	1.53159	2.12824	0.47798
ENSG00000141293	SKAP1	protein_coding	7.2819	1.80509e-05	0.024335	0	0	0	1.87194	1.96453	0.23899
ENSG00000134240	HMGCS2	protein_coding	7.26441	2.81255e-15	1.70626e-10	0	0.117952	0.33345	32.1633	31.7598	27.683
ENSG00000287064	AL606500.1	lncRNA	7.03999	1.44617e-05	0.0208476	0	0	0	1.53159	1.47339	0.438148
ENSG00000286949	AC008969.2	lncRNA	6.84048	7.70791e-06	0.0150841	0	0	0	1.19123	1.14597	0.637306
ENSG00000109832	DDX25	protein_coding	6.52823	1.01901e-05	0.017172	0.103919	0	0	5.78599	3.27421	0.199158
ENSG00000122194	PLG	protein_coding	6.02657	1.96073e-08	0.000297374	0.103919	0	0.33345	6.46669	4.58389	25.5719
ENSG00000176746	MAGEB6	protein_coding	5.87905	2.52379e-06	0.00818813	0	0	0.0606274	4.2544	2.61937	0.71697
ENSG00000249948	GBA3	polymorphic_pseudogene	5.80463	3.81377e-06	0.0101491	0	0	0.0303137	2.04211	1.30968	1.11529
ENSG00000167910	CYP7A1	protein_coding	5.69282	6.05713e-10	1.22487e-05	0.207838	0.117952	0.121255	8.67898	8.51295	6.37306
ENSG00000214553	LRRC37A11P	transcribed_unprocessed_pseudogene	5.6593	2.65051e-05	0.0321592	0	0	0.090941	4.42458	3.92905	0.199158
ENSG00000125144	MT1G	protein_coding	5.16678	4.83099e-05	0.0472704	0	0	0.0303137	1.19123	0.818553	0.836464
ENSG00000060558	GNA15	protein_coding	5.13378	3.84777e-06	0.0101491	0	0	0.090941	2.72282	2.12824	1.35428
ENSG00000015592	STMN4	protein_coding	5.01645	6.12606e-06	0.0130547	0	0.235905	0.090941	4.2544	5.72987	0.916128
ENSG00000122711	SPINK4	protein_coding	4.97111	2.78913e-06	0.00846027	0.207838	0.353857	0.151568	11.0615	9.98634	0.955959
ENSG00000196542	SPTSSB	protein_coding	4.80292	1.60965e-07	0.00108501	0.311757	0.235905	0.121255	7.31757	7.20326	3.34586
ENSG00000286101	AC093894.2	lncRNA	4.72527	3.95065e-07	0.00199725	2.80582	3.65652	1.69757	108.913	100.518	5.49677
ENSG00000248485	PCP4L1	protein_coding	4.71649	2.44633e-05	0.0302875	0	0	0.090941	1.36141	1.96453	1.27461
ENSG00000278318	ZNF229	protein_coding	4.71295	8.70681e-06	0.0163892	0	0.117952	0.090941	1.70176	3.27421	1.59327
ENSG00000204472	AIF1	protein_coding	4.71194	2.07576e-07	0.00125928	0.519596	0.353857	0.363764	13.6141	16.0436	3.26619
ENSG00000148795	CYP17A1	protein_coding	4.69569	2.11855e-06	0.00756024	0.103919	0	0.151568	3.5737	3.27421	1.95175
ENSG00000244067	GSTA2	protein_coding	4.66184	1.43903e-06	0.00614946	0.103919	0	0.212196	3.74388	4.58389	2.3899
ENSG00000227482	AL157702.2	lncRNA	4.5162	3.87052e-05	0.0419302	0	0.117952	0.151568	4.2544	2.78308	0.756801
ENSG00000196091	MYBPC1	protein_coding	4.04788	9.4713e-08	0.000841911	1.03919	1.17952	1.21255	23.4843	22.2646	11.7503
ENSG00000145692	BHMT	protein_coding	4.04094	1.42904e-07	0.00108368	1.35095	0.825666	0.939724	21.272	19.1541	11.1927
ENSG00000287770	AC107385.2	unprocessed_pseudogene	3.88393	4.70554e-05	0.0472704	0.519596	0.235905	0.151568	5.78599	5.89358	1.39411
ENSG00000259417	CTXND1	protein_coding	3.87002	1.13663e-05	0.0186364	0.415677	0.117952	0.515333	3.91405	3.27421	9.3206
ENSG00000144285	SCN1A	protein_coding	3.80883	8.60108e-12	2.60896e-07	11.1193	8.49257	14.2474	163.029	174.515	139.132
ENSG00000231213	PLSCR5	protein_coding	3.75126	3.34972e-05	0.036948	0.103919	0.235905	0.212196	2.04211	2.45566	3.34586
ENSG00000131482	G6PC	protein_coding	3.615	6.45568e-06	0.0130547	0.415677	0.471809	1.03067	8.16846	11.296	5.73576
ENSG00000143278	F13B	protein_coding	3.59652	6.32636e-06	0.0130547	0.935272	0.589762	0.363764	6.80705	9.00408	6.45273
ENSG00000100079	LGALS2	protein_coding	3.57936	3.56691e-07	0.00196719	3.32541	6.25147	3.51639	64.4968	70.3955	21.3498
ENSG00000149735	GPHA2	protein_coding	3.39144	6.33907e-06	0.0130547	0.831353	0.707714	1.18223	9.18951	9.00408	11.2325
ENSG00000198944	SOWAHA	protein_coding	3.31966	3.3421e-05	0.036948	0.415677	0.471809	0.788156	6.80705	7.53068	3.46535
ENSG00000186115	CYP4F2	protein_coding	3.24545	3.02357e-05	0.0352746	0.415677	0.825666	0.90941	5.10528	6.05729	9.71892
ENSG00000164199	ADGRV1	protein_coding	3.2146	4.91036e-05	0.0472844	1.45487	0.943619	2.12196	19.0597	18.3356	5.77559
ENSG00000163586	FABP1	protein_coding	3.04663	4.52139e-05	0.0472704	179.572	179.17	45.0764	1469.98	1512.52	353.307
ENSG00000172296	SPTLC3	protein_coding	2.99319	4.16412e-06	0.0105259	6.02731	4.83605	16.8847	70.7933	71.7052	80.5794
ENSG00000275152	CCL16	protein_coding	2.96951	1.47768e-05	0.0208476	5.4038	5.77966	4.18329	50.5423	52.8785	16.9683
ENSG00000256162	SMLR1	protein_coding	2.93719	3.74968e-06	0.0101491	32.3189	35.2677	22.7656	306.828	313.997	71.0995
ENSG00000171564	FGB	protein_coding	2.8273	1.52087e-06	0.00614946	156.814	151.451	178.911	1291.64	1356.01	810.654
ENSG00000148123	PLPPR1	protein_coding	2.69765	4.80209e-05	0.0472704	4.78028	2.94881	4.24391	27.5685	27.1759	23.3015
ENSG00000178585	CTNNBIP1	protein_coding	2.26082	1.62894e-05	0.0224594	20.4721	23.0007	32.3144	125.93	118.199	119.774
ENSG00000113580	NR3C1	protein_coding	-2.26993	4.17152e-05	0.0443981	102.153	84.4539	68.7514	15.8264	14.4065	22.5049
ENSG00000049245	VAMP3	protein_coding	-2.38747	1.46798e-05	0.0208476	82.6157	102.501	95.7003	14.6351	14.8977	23.899
ENSG00000151012	SLC7A11	protein_coding	-2.41728	3.32509e-05	0.036948	269.67	218.684	89.8194	28.2492	30.4502	49.2717
ENSG00000102531	FNDC3A	protein_coding	-2.46261	5.6629e-06	0.0130547	174.688	143.666	88.425	19.9106	24.2292	29.4754
ENSG00000106366	SERPINE1	protein_coding	-2.51226	2.09269e-05	0.027599	327.137	372.258	375.435	37.9493	40.1091	109.896
ENSG00000142871	CCN1	protein_coding	-2.55106	2.56444e-06	0.00818813	112.856	106.275	96.4884	20.7615	19.3178	13.9012
ENSG00000151694	ADAM17	protein_coding	-2.55319	8.9151e-06	0.0163892	142.785	125.029	57.111	18.8896	15.3888	20.9514
ENSG00000135919	SERPINE2	protein_coding	-2.56346	1.62185e-06	0.00614946	115.246	94.5978	157.752	21.1018	21.9372	19.1989
ENSG00000108244	KRT23	protein_coding	-2.63398	1.28486e-06	0.00599596	120.858	121.609	233.233	26.8878	23.738	26.0101
ENSG00000135269	TES	protein_coding	-2.71766	1.47375e-05	0.0208476	132.289	113.116	52.7458	10.8913	9.49521	24.5761
ENSG00000196935	SRGAP1	protein_coding	-2.83976	2.41273e-05	0.0302875	56.9477	52.2529	22.5837	7.1474	3.76534	7.36885
ENSG00000148677	ANKRD1	protein_coding	-2.86597	9.51471e-06	0.016492	393.126	323.543	227.322	55.8178	61.3914	12.5868
ENSG00000131016	AKAP12	protein_coding	-2.95537	9.71446e-08	0.000841911	484.159	407.171	274.46	40.5019	49.4406	60.1856
ENSG00000019186	CYP24A1	protein_coding	-3.12197	5.87378e-08	0.000712677	156.398	137.297	329.449	22.8036	21.7735	26.9262
ENSG00000138678	GPAT3	protein_coding	-3.23871	1.27821e-05	0.0200573	56.6359	55.3196	12.0648	3.40352	5.56616	4.14249
ENSG00000163083	INHBB	protein_coding	-3.3606	2.34024e-05	0.0302071	9.87232	11.0875	32.7994	1.70176	2.29195	1.31444
ENSG00000187800	PEAR1	protein_coding	-3.60245	2.84759e-05	0.0338729	4.26068	3.30267	6.85089	0.170176	0.327421	0.557643
ENSG00000150782	IL18	protein_coding	-3.70806	1.28941e-05	0.0200573	11.535	10.0259	7.66936	1.19123	0.982263	0.23899
ENSG00000261556	SMG1P7	transcribed_unprocessed_pseudogene	-4.59406	9.46011e-06	0.016492	5.61163	4.01038	1.36412	0.170176	0.163711	0.119495
ENSG00000168874	ATOH8	protein_coding	-4.88241	4.75588e-05	0.0472704	1.55879	1.06157	15.7025	0.340352	0	0.23899
Supplementary Table S1. Differentially expressed genes in silencing of METTL3 (shMETTL3) compared to the control. logFC (fold change in logarithm of base 2); PValue (p-value); FDR (p-value adjusted with false discovery rate); CPM (counts per million).

## Sheet: Supplementary_Table_S2
Ensembl Gene ID	Gene Symbol	Biotype	logFC	PValue	FDR	CPM (shCtrl.1)	CPM (shCtrl.2)	CPM (shCtrl.3)	CPM (shMETTL14.1)	CPM (shMETTL14.2)	CPM (shMETTL14.3)
ENSG00000169442	CD52	protein_coding	6.23183	1.90314e-06	0.0115456	0.800422	0.490419	0.177216	45.2079	62.8594	0.355288
ENSG00000128510	CPA4	protein_coding	5.23181	1.27331e-05	0.0324197	0.900475	1.22605	2.56964	88.9089	90.5406	0.609065
ENSG00000163898	LIPH	protein_coding	4.92786	1.41045e-07	0.00337776	1.60084	0.245209	1.21098	48.7241	40.1762	6.80123
ENSG00000122133	PAEP	protein_coding	4.91369	9.06575e-08	0.00337776	1.20063	2.6973	5.43464	147.805	123.412	14.7191
ENSG00000273297	AC009275.1	lncRNA	4.90932	2.82184e-07	0.00337776	0.300158	0.613023	0.265825	13.1856	19.2231	2.284
ENSG00000235314	LINC00957	lncRNA	4.6228	1.57582e-05	0.0367864	0	0	0.14768	1.88366	3.26792	1.26889
ENSG00000134240	HMGCS2	protein_coding	4.61839	3.34068e-07	0.00337776	0	0.122605	0.324897	4.89752	4.4213	4.87252
ENSG00000130755	GMFG	protein_coding	4.56403	1.7932e-07	0.00337776	0.900475	1.22605	1.03376	34.2827	36.1393	4.92328
ENSG00000028277	POU2F2	protein_coding	4.31206	1.05973e-06	0.00714329	0.300158	0.245209	0.472577	10.9252	8.65038	2.43626
ENSG00000156453	PCDH1	protein_coding	4.26818	4.67412e-06	0.0177225	0.100053	0.858232	0.649794	4.77195	4.99799	21.6218
ENSG00000117472	TSPAN1	protein_coding	4.17874	3.15393e-07	0.00337776	3.30174	3.18772	8.56546	129.722	124.565	21.7741
ENSG00000134013	LOXL2	protein_coding	4.04641	6.93689e-06	0.0219419	0.700369	1.47126	3.63294	51.11	40.7529	6.90274
ENSG00000185567	AHNAK2	protein_coding	3.99301	5.98737e-06	0.0213665	0.300158	0.613023	1.4768	21.4738	15.1862	3.95893
ENSG00000119632	IFI27L2	protein_coding	3.88063	3.07896e-06	0.0143683	0.700369	0.735628	1.71309	26.3713	16.9163	5.27857
ENSG00000143127	ITGA10	protein_coding	3.55078	1.68681e-05	0.0367864	1.60084	0.735628	6.11397	41.1894	38.6383	22.2816
ENSG00000100079	LGALS2	protein_coding	3.54839	4.76285e-07	0.00412776	3.20169	6.49805	3.42619	61.2818	66.1273	25.6315
ENSG00000125148	MT2A	protein_coding	3.46714	4.13393e-06	0.0177225	6.40337	14.4673	38.4264	349.608	165.126	143.689
ENSG00000169715	MT1E	protein_coding	3.38524	2.54837e-05	0.0498708	0.500264	2.5747	4.01691	34.9105	24.7977	15.9372
ENSG00000156515	HK1	protein_coding	3.35858	1.28255e-05	0.0324197	1.00053	1.22605	2.83546	21.3482	23.6444	8.78069
ENSG00000162078	ZG16B	protein_coding	3.34147	5.83564e-07	0.00442531	3.6019	6.13023	8.50639	75.0954	66.1273	45.0201
ENSG00000137078	SIT1	protein_coding	3.29406	2.43213e-05	0.0491825	0.800422	0.613023	1.15191	9.92062	12.6872	3.70515
ENSG00000265972	TXNIP	protein_coding	3.18481	4.50257e-06	0.0177225	11.7062	13.6091	31.7513	198.412	250.092	72.5295
ENSG00000184454	NCMAP	protein_coding	3.15169	6.88431e-06	0.0219419	2.00105	2.32949	1.68356	21.7249	19.7997	11.826
ENSG00000172794	RAB37	protein_coding	2.97075	1.69785e-05	0.0367864	2.10111	1.71646	2.33335	17.7064	19.992	11.1662
ENSG00000179913	B3GNT3	protein_coding	2.93338	1.63455e-05	0.0367864	5.60295	5.88502	16.1562	61.9097	60.9371	89.9894
ENSG00000118271	TTR	protein_coding	2.63249	2.1596e-05	0.0451773	80.2423	134.497	64.0638	615.33	720.672	392.34
ENSG00000151726	ACSL1	protein_coding	-2.60479	7.23367e-06	0.0219419	155.482	149.823	129.132	26.2457	22.2987	22.84
ENSG00000065911	MTHFD2	protein_coding	-3.16973	9.58558e-06	0.0276914	1105.18	948.224	306.496	56.6355	53.2479	152.063
ENSG00000152527	PLEKHH2	protein_coding	-3.29705	2.58647e-06	0.0142646	68.8363	67.4325	21.9453	5.52541	4.03684	6.39519
ENSG00000152463	OLAH	protein_coding	-3.66071	1.14167e-05	0.0314821	25.0132	24.7661	5.67093	0.753465	2.499	1.21813
ENSG00000124882	EREG	protein_coding	-4.54965	2.90773e-06	0.0143683	7.30385	5.272	7.59077	0	0.961153	0.101511
Supplementary Table S2. Differentially expressed genes in silencing of METTL14 (shMETTL14) compared to the control. logFC (fold change in logarithm of base 2); PValue (p-value); FDR (p-value adjusted with false discovery rate); CPM (counts per million).

## Sheet: Supplementary_Table_S3
Ensembl Gene ID	Gene Symbol	Biotype	logFC	PValue	FDR	CPM (shCtrl.1)	CPM (shCtrl.2)	CPM (shCtrl.3)	CPM (shWTAP.1)	CPM (shWTAP.2)	CPM (shWTAP.3)
ENSG00000171435	KSR2	protein_coding	10.2881	2.2048e-09	6.68781e-05	0	0	0	16.7166	14.5073	0.922484
ENSG00000171724	VAT1L	protein_coding	8.74328	1.38055e-07	0.00167504	0.101857	0	0	19.1704	23.937	0.258295
ENSG00000041353	RAB27B	protein_coding	8.72939	4.21051e-08	0.00085145	0	0	0.0313621	15.4897	17.4087	0.368993
ENSG00000104332	SFRP1	protein_coding	8.61738	1.24297e-06	0.00443566	0	0	0	5.36772	4.59397	0.221396
ENSG00000167165	UGT1A6	protein_coding	8.59776	1.34719e-06	0.00454049	0	0	0	4.29418	5.56112	0.221396
ENSG00000177575	CD163	protein_coding	8.54991	3.00634e-05	0.0331711	0	0	0	4.14081	5.56112	0
ENSG00000183668	PSG9	protein_coding	8.45886	7.42949e-07	0.00353332	0	0	0.0313621	14.5695	12.573	0.0737987
ENSG00000243130	PSG11	protein_coding	8.44616	1.53566e-06	0.00476436	0	0	0	3.83409	5.07755	0.184497
ENSG00000196420	S100A5	protein_coding	8.29827	4.09329e-06	0.00801044	0	0	0	4.6009	3.38503	0.184497
ENSG00000267107	PCAT19	lncRNA	8.10035	3.11347e-05	0.0331711	0	0	0	2.30045	4.83576	0.0368993
ENSG00000221826	PSG3	protein_coding	8.09771	3.88065e-07	0.00298632	0	0.23523	0	24.0781	30.2235	0.442792
ENSG00000159167	STC1	protein_coding	8.07164	8.49203e-07	0.00353332	0	0	0.0313621	9.50853	11.364	0.110698
ENSG00000124935	SCGB1D2	protein_coding	8.0385	8.78144e-06	0.0143982	0	0	0	3.98745	2.65967	0.184497
ENSG00000171431	KRT20	protein_coding	8.01946	4.53169e-11	2.74919e-06	0.611143	1.29376	0.376345	261.331	311.665	7.04778
ENSG00000231924	PSG1	protein_coding	7.9706	5.71508e-07	0.00346711	0.203714	0	0	19.1704	28.2892	0.368993
ENSG00000122176	FMOD	protein_coding	7.68797	3.86641e-06	0.00781865	0	0	0	1.99372	0.483576	2.61985
ENSG00000189419	SPATA41	lncRNA	7.568	3.08107e-05	0.0331711	0	0	0	1.22691	3.62682	0.184497
ENSG00000204941	PSG5	protein_coding	7.49665	2.61706e-07	0.00264611	0	0	0.0313621	8.28162	5.56112	0.516591
ENSG00000221878	PSG7	protein_coding	7.44981	6.926e-06	0.0117853	0	0.117615	0	8.43499	9.9133	0.0737987
ENSG00000135828	RNASEL	protein_coding	7.43386	3.25868e-05	0.033507	0	0	0	2.14709	2.17609	0.221396
ENSG00000124564	SLC17A3	protein_coding	7.40817	3.17134e-05	0.0331711	0	0	0	2.30045	1.9343	0.221396
ENSG00000167612	ANKRD33	protein_coding	7.312	2.83189e-05	0.0331711	0	0	0	1.99372	1.9343	0.258295
ENSG00000007171	NOS2	protein_coding	7.09383	3.05893e-05	0.0331711	0	0	0	1.22691	0.241788	1.84497
ENSG00000261040	WFDC21P	transcribed_unitary_pseudogene	6.85124	3.5975e-06	0.00752573	0	0	0.0313621	4.29418	4.59397	0.332094
ENSG00000124467	PSG8	protein_coding	6.69251	1.9286e-06	0.00531819	0.101857	0	0.0313621	7.82153	7.73721	0.332094
ENSG00000268621	IGFL2-AS1	lncRNA	6.65837	2.62289e-06	0.00691827	0	0	0.0627241	8.74171	3.62682	0.405893
ENSG00000066032	CTNNA2	protein_coding	6.62369	3.93805e-07	0.00298632	0.101857	0	0.125448	13.1893	14.7491	0.701088
ENSG00000243137	PSG4	protein_coding	6.44149	5.64304e-05	0.0489058	0	0.23523	0	9.50853	8.22079	0.0737987
ENSG00000144837	PLA1A	protein_coding	6.3607	4.57091e-07	0.0030811	0.203714	0.588074	0.15681	38.9543	35.5428	1.18078
ENSG00000015592	STMN4	protein_coding	6.19901	3.14346e-06	0.00728425	0	0.23523	0.0940862	14.8763	9.67151	0.442792
ENSG00000231389	HLA-DPA1	protein_coding	5.9908	1.00106e-07	0.00151825	0	0.117615	0.125448	9.2018	7.73721	2.10326
ENSG00000158258	CLSTN2	protein_coding	5.96562	5.27852e-05	0.0470922	0.203714	0	0	4.75427	7.01185	0.221396
ENSG00000170006	TMEM154	protein_coding	5.94124	4.57607e-05	0.0427095	0.101857	0	0.0313621	3.374	6.0447	0.147597
ENSG00000144366	GULP1	protein_coding	5.91449	4.35876e-05	0.041317	0.305572	0	0.0627241	7.9749	14.7491	0.110698
ENSG00000256043	CTSO	protein_coding	5.66293	2.91068e-06	0.00706317	0	0	0.125448	4.29418	5.80291	1.07008
ENSG00000179344	HLA-DQB1	protein_coding	5.6063	1.70412e-06	0.00492295	0	0.23523	0.0313621	5.98117	3.86861	1.80807
ENSG00000203685	STUM	protein_coding	5.58041	1.01612e-06	0.00385275	0.203714	0.117615	0.0627241	7.51481	9.18794	1.29148
ENSG00000196616	ADH1B	protein_coding	5.56651	5.52254e-05	0.0485552	0	0	0.0313621	1.53363	0.483576	1.58667
ENSG00000130294	KIF1A	protein_coding	5.49816	7.48453e-07	0.00353332	0.203714	0.117615	0.0627241	10.5821	4.11039	2.10326
ENSG00000137501	SYTL2	protein_coding	5.48368	3.5082e-05	0.0343272	0	0.23523	0.815414	29.4458	22.2445	0.664188
ENSG00000178573	MAF	protein_coding	5.29539	2.19215e-05	0.0282955	0.203714	0	0.0313621	5.36772	3.14324	0.774886
ENSG00000140470	ADAMTS17	protein_coding	5.29495	5.52869e-06	0.0101637	0	0	0.15681	5.82781	2.90145	1.51287
ENSG00000111335	OAS2	protein_coding	5.27764	2.86287e-05	0.0331711	0	0.352844	0.219534	14.7229	8.22079	0.442792
ENSG00000146233	CYP39A1	protein_coding	5.25803	3.40987e-06	0.00738798	0.203714	0.352844	0.439069	15.4897	23.6952	1.21768
ENSG00000119771	KLHL29	protein_coding	5.19471	8.73634e-07	0.00353332	0.203714	0	0.125448	5.98117	5.56112	2.25086
ENSG00000152315	KCNK13	protein_coding	5.11758	7.91079e-07	0.00353332	0	0.117615	0.15681	4.75427	3.38503	3.72683
ENSG00000160868	CYP3A4	protein_coding	5.08471	2.37836e-05	0.0288571	0	0.352844	0.0940862	8.28162	5.80291	0.737987
ENSG00000181634	TNFSF15	protein_coding	5.05421	4.275e-06	0.00810459	0.509286	0.470459	0.15681	18.0969	16.9252	1.66047
ENSG00000113905	HRG	protein_coding	5.05369	1.1658e-05	0.0172499	0	0	0.125448	3.374	2.17609	1.73427
ENSG00000118514	ALDH8A1	protein_coding	4.92435	1.40326e-05	0.0202691	0	0	0.250896	2.14709	2.17609	6.86328
ENSG00000065325	GLP2R	protein_coding	4.92324	4.77587e-05	0.0432437	0	0	0.0940862	1.07354	1.69252	2.39846
ENSG00000203727	SAMD5	protein_coding	4.90828	1.88712e-05	0.0248878	0.509286	1.17615	0.219534	26.0718	28.2892	1.40218
ENSG00000228509	AC006460.1	lncRNA	4.84561	6.99355e-06	0.0117853	0	0	0.470431	8.43499	6.28648	3.61614
ENSG00000172380	GNG12	protein_coding	4.79992	1.05387e-05	0.0168248	0.713	1.64661	0.470431	34.6601	40.8622	2.28776
ENSG00000162981	LRATD1	protein_coding	4.77633	4.73057e-05	0.0432437	0.203714	0.23523	0.0313621	5.06099	6.0447	0.774886
ENSG00000214049	UCA1	lncRNA	4.76615	1.59388e-05	0.0224871	1.52786	0.823303	4.76703	96.9257	97.6823	3.28404
ENSG00000104723	TUSC3	protein_coding	4.76324	1.57069e-06	0.00476436	0.509286	0.23523	0.439069	14.2628	16.4416	2.91505
ENSG00000165949	IFI27	protein_coding	4.70166	1.1403e-05	0.0172499	0.101857	0.117615	0.470431	15.0296	3.14324	2.80435
ENSG00000137142	IGFBPL1	protein_coding	4.69801	6.28627e-06	0.0112166	0.101857	0.117615	0.0940862	3.68072	2.41788	2.47226
ENSG00000239998	LILRA2	protein_coding	4.64872	2.88144e-06	0.00706317	0.305572	0.23523	0.188172	9.35517	7.01185	2.14016
ENSG00000099338	CATSPERG	protein_coding	4.63094	1.14731e-05	0.0172499	1.32414	0.352844	1.31721	42.635	30.7071	2.87815
ENSG00000103522	IL21R	protein_coding	4.51411	3.24193e-06	0.00728425	0.101857	0.470459	0.125448	5.52108	5.31933	4.16963
ENSG00000196878	LAMB3	protein_coding	4.38303	2.36533e-05	0.0288571	0	0.117615	0.533155	7.51481	6.52827	2.69365
ENSG00000163395	IGFN1	protein_coding	4.17846	1.72197e-05	0.0232144	1.22229	1.29376	0.972224	30.5193	29.7399	3.17334
ENSG00000169174	PCSK9	protein_coding	3.88263	2.32147e-05	0.0288571	1.83343	5.88074	3.19893	27.4521	14.7491	118.152
ENSG00000186115	CYP4F2	protein_coding	3.60448	3.49928e-05	0.0343272	0.407429	0.823303	0.940862	7.36144	5.56112	14.0218
ENSG00000102003	SYP	protein_coding	3.55124	1.66888e-05	0.0230101	1.32414	1.17615	0.784052	9.96862	15.2326	13.0255
ENSG00000243955	GSTA1	protein_coding	3.54905	3.64437e-05	0.0350935	1.73157	1.52899	0.501793	12.7292	17.1669	13.2838
ENSG00000145692	BHMT	protein_coding	3.40347	3.16884e-05	0.0331711	1.32414	0.823303	0.972224	10.7354	13.5401	9.04034
ENSG00000211452	DIO1	protein_coding	3.16022	3.40171e-05	0.0343272	2.54643	3.1756	7.55826	38.0341	37.9607	44.2054
Supplementary Table S3. Differentially expressed genes in silencing of WTAP (shWTAP) compared to the control. logFC (fold change in logarithm of base 2); PValue (p-value); FDR (p-value adjusted with false discovery rate); CPM (counts per million).
